# Supplementary material for: NCP activates chloroplast transcription by controlling phytochrome-dependent dual nuclear and plastidial switches
Source: Nat Commun. 2019 Jun 14;10:2630. doi: 10.1038/s41467-019-10517-1 (PMC6570768; doi:10.1038/s41467-019-10517-1)
Supplement: Supplementary file 4 — Source Data [file 41467_2019_10517_MOESM4_ESM.xlsx]

## Sheet: Fig 1
Source Data Figure 1
Fig 1b - Hypocotyl length	PBG	ncp-1/PBG		Fig. 1e - Hypocotyl length		Col-0	ncp-10
	1.349	2.365				3.16	3.851
	1.021	2.363				2.366	5.411
	1.27	1.918				3.159	5.65
	1.358	1.954				2.717	4.031
	2.039	2.176				2.459	5.738
	1.5	1.874				2.713	4.111
	1.615	2.422				2.167	4.863
	1.248	1.953				2.431	4.316
	1.083	2.731				2.922	3.496
	1.325	2.533				3.05	3.207
	1.422	2.284				3.075	5.33
	2.444	2.594				2.667	4.58
	1.236	1.106				2.473	4.119
	1.711	1.119				1.775	3.392
	1.228	2.01				2.104	4.501
	1.269	1.439				2.87	3.579
	1.55	1.986				2.228	4.361
	1.32	1.944				2.266	4.425
	0.862	3.196				2.171	4.527
	1.223	2.977				3.283	4.268
	1.146	2.586				1.586	4.853
	1.348	2.574				3.302	3.542
	1.488	2.408				2.831	4.147
	1.223	1.93				2.67	4.124
	1.443	2.549				2.312	6.236
	1.195	1.508				3.873	6.076
	1.333	2.51				2.434	4.211
	1.157	2.232				2.739	3.064
	1.227	2.133				3.221	3.648
	1.263	1.572				2.905
	1.192	2.498				3.124
	1.086				AVG	2.67913	4.40197
	1.16				SD	0.492761	0.839165
	1.378
	1.096
	0.892
	1.065
	1.033
	1.653
	1.21
	1.071
	1.012
	1.198
	1.221
	1.161
	1.303
	1.275
	1.058
	1.466
	1.113
	1.15
	1.303
	1.467
	1.079
	1.641
	1.369
AVG	1.2955	2.17561
SD	0.26193	0.490778
Fig. 1f - qRT-PCR data
							Raw Ct values
	Standard Curve	PP2A	PsbA	rbcL	rpoB	rpoC1			PP2A	psbA	rbcL	rpoB	rpoC1
	STD-1/9	21.04	7.3	9.01	17.12	14.94		PBG	26.82	12.52	13.35	24.37	22.97
	STD-1/9	21.04	7.23	8.91	17.04	15.27			26.82	12.45	13.47	24.41	22.9
	STD-1/45	23.33	9.4	10.31	20.01	17.57			27.06	12.38	13.25	24.71	23.08
	STD-1/45	23.33	9.45	10.8	19.46	17.69		rcb-1/PBG	26.73	17.06	18.45	21.31	20.07
	STD-1/225	25.97	12	12.65	21.32	19.78			26.72	17.09	18.35	21.22	20.12
	STD-1/225	25.97	12.15	12.75	21.61	19.66			26.75	17.08	18.22	21.23	19.82
	STD-1/1125	28.31	14.41	15.61	24	22.19
	STD-1/1125	28.31	14.46	15.2	23.9	22.21		Col-0	25.2	10.37	11.4	22.8	20.95
									25.14	10.45	10.79	23.07	20.76
									25.16	10.85	11.44	23.06	21
								rcb-10	24.37	16.47	17.05	19.01	17.29
									24.82	16.26	17.33	19.39	16.89
									24.56	16.52	17.14	19.09	16.87
	Normalized psbA, rbcL, rpoB, rpoC1 transcript levels relative to PP2A
		psbA	rbcL	rpoB	rpoC1
	PBG	1.38311	1.47319	1.29651	1.31425
		1.44913	1.34651	1.25968	1.37914
		1.51831	1.58781	1.01484	1.21838
	rcb-1/PBG	0.0603833	0.0289877	8.67582	7.05894
		0.0591885	0.0312431	9.25698	6.82006
		0.0595841	0.0344395	9.19053	8.38486
	Col-0	1.85556	2.03423	0.248062	0.288686
		1.75926	3.21291	0.204213	0.329034
		1.34774	1.97417	0.205689	0.278917
	rcb-10	0.0215683	0.0199521	2.6174	2.42651
		0.0248068	0.0161761	1.99056	3.19589
		0.0208618	0.018651	2.47081	3.2402

## Sheet: Fig 2
Source Data Figure 2
Fig 2b - Hypocotyl length of red light fluence curve
																	Red light fluence rate (umol m-2 s-1)
		Dark	0.1	0.56	1.7	10	19.5		Dark	0.1	0.56	1.7	10	19.5		Dark	0.1	0.56	1.7	10	19.5		Dark	0.1	0.56	1.7	10	19.5		Dark	0.1	0.56	1.7	10	19.5
	PBG	9.39154	3.73394	2.46674	1.56069	1.461	0.914286	ncp-1/PBG	6.9824	5.18217	4.15086	2.73189	2.205	2.25189	Col-0	10.6514	9.12366	7.24691	4.07131	4.193	2.97691	ncp-10	9.62926	7.4624	7.36823	6.73667	6.122	5.19771	phyB-9	9.57166	8.18743	9.16023	8.72686	9.696	9.14834
		10.8928	4.36114	1.54697	1.23794	1.431	1.29829		5.90263	5.12457	3.79977	2.42286	1.576	1.6384		10.88	8.94903	7.93829	4.29074	4.377	4.21486		8.11611	7.48251	8.17006	7.46977	6.249	5.26171		8.91977	10.0142	8.7168	8.99383	8.531	9.1776
		9.66766	4.3968	2.46126	1.1136	1.313	0.896914		6.63954	5.20046	4.56137	2.60571	2.17	2.13851		10.7392	6.89371	7.7038	4.78811	3.767	3.51086		10.2482	8.416	5.7728	5.27799	5.559	4.93623		9.42629	9.43817	8.43154	8.73417	9.514	8.48823
		8.63726	4.42606	2.79406	1.25714	1.166	0.810057		8.88686	4.30994	4.1536	2.6432	2.141	1.6		10.5435	8.44251	7.81117	4.60617	3.617	4.06309		10.9577	7.74857	7.6032	6.9515	6.045	4.06674		9.9072	8.36206	9.41257	9.62469	9.041	9.95109
		9.62926	3.15429	2.85806	1.35863	1.209	1.16206		8.15269	4.69211	3.50446	2.74651	2.002	2.54903		11.3499	8.128	7.37337	4.29074	4.01	4.128		10.7886	7.74583	8.04754	7.35775	5.851	5.34949		10.1358	9.67771	10.1093	9.14469	9.194	9.27726
		8.31269	4.6272	2.68434	1.5552	1.118	1.152		6.25371	4.70491	4.14629	1.92274	2.15	1.82217		10.2702	9.56434	7.01206	4.21669	4.741	4.928		11.1991		8.03474	7.34605	6.418	4.58789		9.16663	8.35383	8.00549	8.72411	8.519	9.48023
		8.30537	3.49806	2.61486	1.01394	1.114	1.08709		9.1968	6.24549	4.16366	2.54446	2.387	2.21257		9.98217	11.1177	6.9754	4.67109	3.917	4.1024		9.65669		7.11589	6.50595	4.972	4.87497		9.38057	10.2272	9.45189	8.4736	9.93	8.78263
		8.0832	3.52549	2.42377	1.43451	0.966	1.20503		9.152	3.72754	4.12891	2.47497	1.771	1.64389		11.5767	8.35931	5.124	4.16457	3.754	3.54194		10.4137	7.48069	6.83794	6.25183	5.759	4.64731		9.6064	9.95291	8.69943	8.87954	9.466	8.77989
		11.4158	4.08046	2.79406	1.17577	1.248	1.06057		6.71086	4.37577	3.5776	2.85714	2.058	1.5872		12.7049	9.03406	7.18109	4.5056	4.379	4.53943		9.98674	7.22651	7.31063	6.684	5.276	4.38949		9.71886	8.70309	8.81189	9.16023	9.829	9.32389
		10.0891	3.86377	3.01166	1.32389	1.124	0.960914		6.27474	3.44777	3.94971	2.53989	1.29	2.05989		10.7328	8.6272	6.29489	4.52571	4.144	3.68		9.3888		7.29051	6.66561	6.194	4.92617		9.78103	7.99269	9.02309	9.12823	9.185	9.43451
		9.47566	4.07223	2.0416	1.12	0.958	0.847543		8.66011	5.06423	3.58309	2.63954	1.136	2.42834		10.5536	8.93531	8.61923	4.47177	4.421	4.1088		8.27337	8.74789	7.24937	6.628	5.189	4.67291		9.50126	11.0848	8.51109	9.00206	8.348	8.70766
		10.8827	4.16549	2.84526	1.14103	1.169	1.00206		7.94697	4.68206	3.96069	2.10743		2.44206		10.7785	9.56983	6.872	4.35109	4.061	4.02743		9.77829	7.29783	8.34469	7.62943	5.982	4.97463		9.56709	9.87337	8.05211	8.26057	8.748	10.5664
		8.87771	4.07863	3.04091	1.47383	1.152	1.31657		6.08183	4.71223	3.91771	2.25554		1.64114		9.85691	9.28091	8.46686	4.03017	3.818	4.90057		12.2889		8.08686	7.3937	5.825	4.74514		9.42446	9.7792	9.09257	8.16183	10.386	8.72594
		9.96023	4.85486	1.81577	0.978286	1.251	0.994743		5.95657	4.99017		2.61394		1.68594		8.89143	8.36023	7.11137	4.50651	3.965	3.54743		9.54057	8.608	8.11611	7.42045	5.692	4.41143		10.336	10.0745	8.73509	8.98194	8.21	9.62834
		8.80731	4.15269	1.76183	1.26629	1.126	0.9344		5.88526	5.1456		1.53874		1.82949		9.1968	8.20663	7.33071	5.00846	4.462	3.84731		10.208	7.35817	6.92754	6.33375	5.162	4.73326		9.056	8.87223	8.4608	9.5936	7.787	9.42537
		8.71589	3.72754	2.24366	1.25166	0.933	1.0944		7.64526	2.8032		1.97394		1.66034		11.9579	9.83771	6.28983	4.37303	3.989	4.02011		10.6715	7.78057	6.9824	6.38391	5.99	4.39497		8.53851	10.1065	8.41783	8.88594	8.795	10.2473
		9.94011	3.97897	2.28297	1.29371	1.252	1.02674		10.3552			2.04709		1.72891		11.4505	8.59246	6.73614	4.62263	5.088	4.62629		9.83497	9.19863	8.20023	7.49735	6.454	5.54697		9.35131	9.94011	9.41349	8.2304	8.671	8.64823
		9.62651	3.85371	2.01143	0.830171	1.337	1.02217		5.50857			1.50766		1.056		11.9634	7.1872	7.54283	4.75154	4.33	4.66011		7.47154	9.80754	7.0016	6.40146	6.067	4.49737		9.40617	8.704	9.52229	8.66469	9.862	9.08069
		8.36389	3.31977	2.13303	1.00023	1.109	0.932571		9.16389			2.74194		1.08709		12.0073	8.41051	6.88209	4.63177	4.031	4.66926		10.2939	8.82926	6.73737	6.15988	5.729	2.75657		9.66491	8.95086	9.29371	9.536	8.31	8.59794
		9.24617	3.44229	1.92091	1.30194	1.07	0.874057		9.24617			2.56091		1.00297		11.7029	8.61531	5.86129	4.53211	4.684	4.22491		9.97211	9.64114	8.09051	7.39704	5.907	3.77234		11.3527	8.92343	9.50491	8.69486	9.303	8.84389
		10.9202	3.06103	3.00709	1.48663	0.976	1.1392		6.368							11.6617	9.55337	6.66926	4.66194	4.424	4.27977		8.86766	8.39863	8.45531	7.73057	5.137	4.97006		9.30743	9.6384	10.6066	9.39886	8.16	10.4713
		10.2373	3.51543	2.5088	1.40434	1.099	0.895086		5.91543							10.5554	8.512	7.4998	4.26423	5.087	3.87109		6.59109	9.21143	8.77714	8.02482	5.505	4.52937		9.41623	9.25257	9.5232	9.63291	8.485	10.6459
		10.6213	4.46994	2.12937	0.9984	1.359	1.056		10.4841							12.5577	9.82857	8.1168	5.55703	4.896	3.90674		9.67131	8.43703	8.22857	7.52327	5.135	3.44594		9.14286	9.35954	8.38857	8.14994	9.664	8.25966
		9.86423	4.55314	2.02514	1.19223	1.114	1.06697		8.25417							11.0135	7.70286	6.09391	5.11726	4.303	3.3152		9.44549	10.0754	7.43771	6.8002	5.319	4.91703		10.6423	8.85486	9.21234	9.71246	9.125	8.53851
		9.62834	3.36274	2.44389	1.0048	1.239	1.10994		7.11497							11.2073	7.96983	6.72174	4.71406	4.945	4.78354		10.9559	7.35726	7.0848	6.47753	5.231	4.58057		10.8297	8.54857	9.05783	9.0112	8.856	9.34126
		9.81669	4.16731	1.80937	1.3376	1.405	1.40526		8.91063							11.424	8.5056	6.59694	4.65646	4.957	4.86949		10.112	7.02629	8.0832		5.796	5.12366		9.41714	10.0407	9.21509	8.61531	8.249	8.47269
		9.4528	4.48731	2.37166	1.68777	0.933	1.20869		7.584							9.13554	8.71131	6.2224	5.34949	5.116	4.87771		11.6133		7.40023		6.14	4.74789		9.81486	9.0432	9.93371	8.88777	8.631	8.76891
		8.75886	3.67634	2.45394	0.751543	1.198	0.863086		8.43154							10.2958	9.87977	6.12757	4.67931	5.031	4.66011		9.2544		8.47086		5.892	4.22217		9.37143	8.74149	8.62994	9.21966	8.448	8.0192
		9.65669	3.63703	1.99771	1.36411	1.249	1.24434		5.82217							11.2375	9.43269	7.99674	4.55131	3.884	3.60594		9.3888		7.72297		5.464	5.216		9.31566	9.96846	8.75063	9.21417	9.224	8.73234
		10.7575	4.19931	2.31314	1.57623	1.258	0.676571		3.104							11.6197	7.81257	7.32197		4.908	3.89577		9.35131		7.58766		5.346	4.7872		9.34034	8.384	10.2949	8.69669	8.798	9.14926
		9.23886	4.25234	2.71543	1.10354	1.191	1.248		6.15863							10.9467	8.27886	7.86734		2.941	4.21669		9.71337					4.7808		9.06331	7.75863	7.75223	9.41166	9.125	9.43451
		8.63909	2.9376	1.62377	1.04046	1.168	1.04503		6.112							11.8235		8.13209		3.976	3.83177		10.368					5.38789		9.58263	8.68389		9.14103	9.805	10.6587
		10.7895	3.60137	2.46309	1.5104	1.118	0.924343		6.30217							10.8827				4.394	4.56686		9.93554					4.61531		9.32206	8.21669		9.43543	9.871	8.83931
		10.5701	3.51817	2.1888	0.963657	1.391	0.828343		8.71223							11.3262				4.533	3.38469							4.4416		9.72526	8.576		11.0729	8.679	7.99817
		8.84023		1.88891	1.35954	1.24	1.00206		7.80891							11.2603				3.522	4.42149							4.73326		9.14469			8.91337	9.837	8.16183
		10.1879			1.03223	1.273	0.815543		6.79497							10.1422				4.26	4.35017							5.60091		9.42446			8.55497	9.781	10.4539
		9.41714			1.14926	1.32	1.0048		8.15269							11.435				4.11	4.78263							4.7104		9.6			8.7744	9.711	8.57143
		8.85943			1.2544	1.263	0.960914		8.63634							12.4809				3.244	4.55406							4.05486		10.1083			9.7792		10.0855
		9.20869			1.16846	1.111	0.939886									12.0722				4.583	3.66629							4.71863		11.6261					9.87337
		10.7849			1.14469	0.991	0.954514									11.3691				4.39	3.85006							3.93143		10.528					8.75794
		8.89783			1.33669	1.155	0.997486									10.4375				3.348	2.63589							4.81189		9.83406					9.57074
																10.1184				4.151								4.86217		9.17851					8
																11.3966				2.756								4.64914		9.77646					10.1102
																10.6295												3.7056		8.97554					10.2546
																11.0985												4.76526		9.50309					8.54126
																														9.02491					9.10629
																														9.68503					7.85646
																																			9.67223
	AVG	9.59679	3.90448	2.33409	1.23306	1.18434	1.02387	AVG	7.40182	4.65051	3.96905	2.37381	1.89873	1.80329	AVG	11.0204	8.75558	7.11687	4.58486	4.22109	4.11326	AVG	9.81777	8.24262	7.61789	6.92194	5.71357	4.64561	AVG	9.62793	9.18486	9.03842	9.0322	9.07497	9.18044
	SD	0.861034	0.482355	0.409868	0.211499	0.134827	0.155169	SD	1.54824	0.808183	0.297571	0.397217	0.404529	0.448471	SD	0.860415	0.862501	0.805269	0.348543	0.56462	0.547367	SD	1.12073	0.922827	0.660732	0.63568	0.417103	0.543183	SD	0.596269	0.785084	0.667393	0.552714	0.638714	0.76684
Fig 2d - Hypocotyl length of far-red light fluence curve
																	Far red light fluence rate (umol m-2 s-1)
		Dark	0.18	0.53	3.18	7.65	29.956		Dark	0.18	0.53	3.18	7.65	29.956		Dark	0.18	0.53	3.18	7.65	29.956		Dark	0.18	0.53	3.18	7.65	29.956		Dark	0.18	0.53	3.18	7.65	29.956
	PBG	10.679	3.542	2.92466	1.503	1.41925	1.148	ncp-1/PBG	8.798	5.626	5.714	6.731	4.008	4.955	Col-0	12.878	3.546	2.814	1.161	1.13891	0.991	ncp-10	10.986	7.899	6.299	3.325	3.125	2.868	phyB-9	12.047	11.396	6.207	12.832	9.97097	11.828
		10.13	3.955	2.59206	1.704	1.38084	1.447		10.736	6.39	7.176	4.271	3.92	5.321		14.399	3.859	3.004	1.27	1.31987	1.035		12.4	7.578	5.809	2.403	2.036	2.67		12.136	8.817	10.839	10.164	9.47188	10.242
		8.974	3.781	2.54509	1.581	1.41847	1.644		7.091	6.151	6.227	4.937	3.634	5.093		10.289	2.882	3.605	1.176	1.44972	1.109		11.427	8.313	5.509	3.456	3.226	2.766		10.672	7.424	10.023	9.265	12.4955	10.478
		12.375	3.155	2.90453	1.441	1.24781	1.531		7.483	4.963	4.884	5.442	4.86	4.264		15.524	3.486	2.191	0.878	1.04803	0.91		10.872	7.292	6.677	2.369	3.119	3.088		10.665	8.378	7.56	11.373	12.45	9.775
		12.174	3.285	3.29172	1.663	1.28175	1.512		6.276	5.563	4.851	4.058	4.791	3.779		13.713	3.778	3.183	1.216	1.18738	0.781		10.945	7.556	6.433	4.011	2.544	2.924		10.631	11.109	10.962	8.081	11.7942	11.613
		10.783	4.01	2.93875	1.494	1.21844	1.262		10.387	6.235	7.125	6.659	3.366	3.486		13.542	3.726	2.784	1.296	1.41853	1.029		11.541	6.947	7.223	2.643	2.165	2.811		9.243	10.484	8.296	10.669	9.15216	9.418
		13.828	3.666	3.10994	1.786	1.29559	1.584		8.873	5.235	7.431	5.695	4.857	2.795		13.84	3.772	2.506	1.034	1.4235	1.042		8.3	5.399	6.179	3.638	3.19	3.472		11.063	9.566	9.043	8.164	11.0235	11.758
		10.479	3.574	3.10859	1.42	1.29188	1.175		6.715	5.569	5.795	5.654	4.379	5.189		14.422	3.852	3.198	1.512	1.35303	1.133		10.45	7.726	6.06	3.525	2.766	3.218		9.372	9.768	10.416	8.524	11.8174	12.933
		12.69	4.37	2.361	1.612	0.982875	1.344		9.579	5.793	4.629	4.512	2.536	3.986		13.01	3.549	2.759	1.013	1.40362	0.951		10.248	6.895	7.464	2.485	2.653	2.959		10.635	9.287	12.827	11.991	11.7802	9.696
		12.253	3.433	2.88678	1.802	1.09497	1.319		9.243	3.902	6.646	4.64	4.496	4.093		13.828	1.819	3.095	1.491	1.17647	1.119		10.671	7.652	4.365	3.432	3.266	2.805		12.108	10.939	11.536	11.287	9.99322	10.156
		11.688	3.969	2.71844	1.436	1.04325	1.257		9.39	5.64	3.284	5.301	4.342	2.455		13.994	2.735	1.548	1.164	1.02844	1.123		11.351	7.719	5.841	3.869	3.216	3.116		7.153	11.755	11.214	9.122	10.2254	8.712
		11.438	2.941	2.98003	1.635	1.18738	1.094		7.118	7.132	6.261	2.494	3.981	2.434		12.391	3.046	3.729	1.343	1.11022	1.156		11.239	6.388	5.11	3.756	2.61	1.356		11.94	8.522	8.696	10.171	9.51656	8.927
		11.797	3.29	2.78362	1.681	1.38262	1.337		5.62	6.351	6.14	2.07	3.537	2.851		12.033	3.667	3.231	1.257	1.22381	0.988		11.381	7.514	6.185	3.33	2.255	2.296		12.881	10.474	7.657	7.762	10.2569	8.371
		11.457	3.771	2.57888	1.898	1.49762	1.438		8.324	5.797	4.401	1.248		3.967		13.082	3.101	3.026	1.11	1.23153	1.141		9.3	7.967	5.652	3.11	3.036	2.597		8.974	9.01	10.702	7.966	9.93678	12.54
		10.79	3.763	3.49784	1.909	1.49009	1.343		11.643	5.852	5.989	3.939		4.05		15.531	3.308	3.735	1.382	1.17247	1.152		9.265	7.787	5.867	3.424	1.88	3.463		10.022	9.033	9	6.132	7.59091	10.834
		13.11	3.797	3.11084	1.281	1.04906	1.279		12.527	6.112	6.022	3.327				13.602	3.539	2.757	1.196	0.974344	1.093		12.82	7.817	7.095	3.747	2.005	2.839		9.565	9.065	10.167	9.594	6.74181	11.147
		12.094	3.645	2.76553	1.295	1.38544	1.554		6.893	6.004	6.499					14.271	4.157	2.434	1.324	1.25006	1.429		13.478	5.566	6.812	3.245	2.77	1.618		11.534	8.384	8.726	9.175	9.59694	12.935
		12.695	3.943	3.62953	1.854	1.51441	1.216		8.597	6.314						14.452	4.13	3.097	0.893	1.2805	1.089		8.972	7.07	5.589	3.56	3.357	2.669		12.761	9.999	7.862	7.33	9.88006	11.893
		9.766	3.033	2.48781	1.697	1.48094	1.26		12.028	6.519						13.046	3.725	2.973	1.29	1.37469	0.979		13.409	5.735	4.64	3.254	2.526	2.213		12.483	6.838	8.608	8.137	6.73409	6.891
		10.014	3.1	3.17122	1.8	1.34375	1.177		5.577	5.463						11.216	3.623	2.537	1.189	1.17341	1.066		11.701	7.258	6	3.781	3.121	2.958		7.816	7.733	11.004	11.793	12.0308	11.217
		11.915	4.029	2.98669	1.798	1.65756	1.504		7.523	6.303						13.373	3.546	3.062	1.32	1.09572	0.957		11.578	7.103	4.886	3.604	2.935	3.338		9.633	10.681	8.934	8.053	10.1556	8.941
		13.162	4.026	2.84241	1.713	1.50528	1.452		9.59	4.258						13.173	3.063	2.818	1.377	1.00753	1.229		11.757				2.598	2.814		11.827	12.384	7.223	8.88	9.43409	11.314
		12.404	4.333	3.01116	1.698	1.39784	1.254		10.846	4.769						13.716	3.451	2.705	0.994	0.952	0.865		10.655				2.355	2.434		11.792	11.534	9.162	9.465	12.6858	9.269
		12.117	3.508	3.37859	1.709	1.49575	1.181		7.893							13.684	3.343	1.941	1.461	1.19169	1.179		10.976					3.347		8.628	9.556	9.326	12.063	8.06731	10.291
		13.315	3.784	2.71428	1.899	1.51681	1.294		10.364							11.716	3.752	3.023	1.583	1.03497	1.05		8.141					2.893		8.779	11.275	7.21	9.433	9.03463	9.856
		12.274	4.171	2.59984	1.527	1.21894	1.204		3.911							12.523	3.807	2.877	1.401	1.24141	1.021		12.735					3.174		8.733	10.454	9.006	10.518	12.3657	9.943
		12.689	3.994	2.87247	1.722	1.52178	1.132		8.112							12.531	3.574	2.775	1.699	0.921469	1.188		9.663					2.292		8.971	10.966	12.153	12.072	9.37459	11.205
		11.438	3.255	3.08144	1.945	1.31294	1.33		10.495							13.389	3.765	2.33	1.4	1.02988	1.042		8.607					2.67		11.869	8.413	8.276	10.274	10.2195	11.132
		10.386	4.356	3.04956	1.587	1.353	1.481		10.388							12.013	3.212	2.522	1.258	1.06084	1.094		11.639					3.379		11.302	8.549	9.567	9.125	10.978	12.964
		13.245	4.772	3.47981	1.596	1.4375	1.237		9.325							12.717	3.24	2.405	1.2	1.24863	1.152		10.861					3.248		8.394	8.354	7.757	11.488	9.74906	11.675
		13.682	3.729	2.89928	1.559	1.31819	1.777		8.342							12.538	2.97	1.592	1.228	1.13428	1.129		11.251					3.326		12.835	11.098	9.707	9.388	11.4537	10.926
		12.873	3.761	2.69881	1.844	1.33891	1.26		10.887							12.846	2.813	2.467	1.148	1.08316	1.411		10.502					3.544		11.567	11.913	12.836	9.752	7.43116	9.61
		11.654	3.465	3.07063	1.825	1.28806	1.4		9.857							12.439	2.169	3.015	1.269	1.07225	1.156		9.172					2.53		8.75	12.207	9.156	8.752	9.68619	11.308
		11.02	3.663	3.17906	1.972	1.43487	1.697		9.29							11.87	3.45	3.21	1.264	1.30628	1.273		11.98					2.904		11.591	10.084	9.325	9.666	7.496	10.468
		11.896	3.422	2.995	1.141	1.70122	1.202		5.373							13.072	3.422	3.392	1.178	1.17572	1.182		11.362					2.704		10.717	7.334	11.033	11.601	7.08575	6.679
		11.44	3.922	2.78684	1.698	1.33422	1.161		8.416							13.19	3.338	3.003	1.01	1.09381	1.168		9.758					2.086		8.687	8.983	7.123	11.06	5.20834	9.115
		12.016	3.761	2.98406	1.411	1.22006	1.126		7.847							13.395	2.863	3.215	1.166	1.23544	0.954		9.768					2.938		8.597	11.776	9.431	6.681	6.74819	10.64
		12.978	3.721	3.05287	1.663	1.28531	1.107		8.699							13.458	3.352	2.576	1.461	0.963031	1.141		11.123							10.034	11.588	7.862	8.067	12.2771	11.794
		10.829	4.313	2.86738	1.259	1.172	1.205		10.793							13.795	3.705	2.835	1.477	1.18069	1.078		9.133							11.064	10.427	7.284	8.963	10.565	10.799
		12.558	4.003	2.51434	1.549	1.54309	1.137		9.53							12.56	3.396	2.782	1.657	1.19256	1.132		11.026							11.78	11.633	13.121	11.628	9.48028	8.657
		12.191	4.017	2.63175	1.871	1.72788	1.441		10.52							13.742	2.825	2.864	1.067	1.13672	0.763		10.625							9.676	10.412	5.997	10.268	7.48487	12.657
		12.566	3.205	2.58312	1.539	1.16725	1.197		9.729							12.456	2.433	3.319	1.164	0.919156	1.153		10.348							11.816	9.4	8.481	13.563	10.8777	10.272
		12.044	3.528	2.01194	1.676	1.30809	1.37		8.048							11.547	3.404	3.445	1.087	1.20244	1.095		10.598							8.415	10.888	10.594	11.539	6.42525	12.86
		10.278	3.129	2.56672	1.826	1.34784	1.745		11.337							12.857	2.849	3.041	1.475	0.978281	0.799		11.982							8.99	5.584	9.496	12.289	11.3349	10.053
		13.55	3.425	2.70956	1.862	1.30847	1.505		7.847							13.723	2.896	3.39	1.146	1.34381	1.102		11.298							10.401	11.615	8.472	6.532	6.92203	9.967
		12.571	3.766	3.68875	1.379	1.32544	1.375		7.207							13.977	3.577	2.881	1.041	1.26697	0.978		12.56							12.084	7.395	9.138	12.434	12.4083	10.637
		10.175	2.698	3.82303	2.114	1.41791	1.369									13.084	3.102	2.458	1.073	1.09241	1.1		11.659							12.097	8.475	11.005	11.937	7.26497	11.865
		11.479	3.824	2.81872	1.532	1.40006	1.139									11.291	3.815	3.196	1.014	1.16591	0.93		10.847							9.554	10.237	12.189	10.604	11.0025	8.857
		11.585	3.738	3.258		1.55978	1.109									13.266	4.898	2.858	1.472	1.46741	1.028		9.994								9.687	10.347	11.823	10.7554	11.253
		11.28	3.521	2.544		1.28669	1.088										3.075	3.666	1.114	1.05878	1.095		10.02								5.936	7.18	11.967	12.1313	9.816
		12.308	3.32	3.07538		1.27491	1.595										3.812	2.927	1.121	0.882	1.098		10.519								7.324	12.057	9.48	10.4606	8.55
		10.609	3.598	2.71978		1.47487	1.368										3.934	3.366	0.814	0.95075	0.76		10.763								8.739		7.381	11.4961	12.099
		10.876	4.042	3.04822		1.43413	1.184										3.991	3.26	1.385	1.15288	1		10.834								8.639		10.704	7.41472	10.036
		10.254	3.045	2.64797		1.14528	1.336										3.675	3.234	1.193	0.957781	1.107		11.207								7.661		10.205	11.245	10.874
		13.038	3.814	2.31406		1.80256	1.199										3.793	3.041	1.373	1.29556			10.981								6.792		12.808	8.99622	10.293
		12.102	3.04	2.58081		1.35916											3.129	3.411	1.117	1.07787			8.371										10.371	7.85562	12.773
		8.663	3.622	2.74262		1.30628											3.022	2.558		1.06897			9.496										8.94	7.41087	9.494
		11.22	4.17	2.72522		1.3605											2.96			0.8125			11.345											7.28978	10.895
		10.674	2.548	2.76116		1.22244											2.85						11.128											6.79847	9.616
		10.411	2.639	3.04984		1.4505											1.935						10.887											9.54684	10.567
			3.722			1.24509											3.922						13.457											11.1672	11.263
			4.083			1.36684											4.072						9.273												10.322
			3.642			1.12759											3.264						13.724
			3.502			1.08347											3.296						12.878
			3.297			1.53984																	12.861
			2.939
			3.126
			3.151
			3.351
	AVG	11.683	3.61613	2.89587	1.65429	1.35543	1.32876	AVG	8.8058	5.73657	5.82788	4.43613	4.05438	3.91453	AVG	13.1225	3.37594	2.90642	1.23932	1.15155	1.06898	AVG	10.9246	7.1991	5.98548	3.33176	2.72843	2.81965	AVG	10.4642	9.56316	9.44692	9.98782	9.64335	10.5318
	SD	1.15575	0.440041	0.338462	0.206639	0.163196	0.175637	SD	1.88376	0.743566	1.10401	1.56025	0.67505	0.969633	SD	1.02181	0.531594	0.459864	0.190489	0.15221	0.133758	SD	1.29693	0.80851	0.820504	0.481624	0.452376	0.4887	SD	1.51998	1.67787	1.74594	1.76056	1.927	1.38607
Fig 2f - Hypocotyl length		Col-0	ncp-10	phyB-9	ncp-10/phyB-9
		4.744	4.238	9.535	11.563
		4.182	3.214	11.225	8.198
		4.501	4.975	9.627	12.008
		5.406	5.676	10.689	7.952
		3.65	4.572	10.861	7.518
		4.223	5.843	8.07	9.013
		4.574	6.145	9.688	8.432
		4.519	5.762	11.583	9.316
		4.221	5.487	10.048	11.841
		3.432	5.477	11.133	7.544
		5.713	4.814	11.155	11.303
		4.097	5.089	9.914	10.226
		4.23	5.74	11.02	7.945
		4.758	6.083	11.08	7.511
		3.879	4.368	10.014	10.554
		3.806	5.641	11.071	11.18
		4.057	5.895	9.977	8.022
		5.69	5.635	11.258	12.322
		4.785	5.765	12.32	12.331
		3.4	5.346	11.908	9.956
		3.351	4.845	11.497	9.593
		3.462	4.992	10.495	11.556
		4.63	5.601	11.332	7.613
		4.559	5.775	11.709	7.505
		4.427	6.513	10.687	12.032
		4.719	5.521	11.627	8.285
		4.711	4.19	10.745	10.28
		4.761	5.249	8.659	10.245
		4.781		10.137	12.396
		5.316		10.069	9.949
		4.018		11.019	8.708
		4.186		11.629	9.071
		3.6		10.512	8.068
		4.287		10.599	8.448
		4.089		10.173	8.318
				11.534	11.433
				12.729	11.177
				8.55	8.696
				10.861	9.367
				11.579	10.216
				10.384
				10.243
				9.146
				10.577
				10.105
				10.552
				10.765
	AVG	4.36469	5.30182	10.6402	9.69228
	SD	0.608573	0.711667	0.944672	1.62329
Fig 2h - Hypocotyl length		Col-0	ncp-10	phyA-211	ncp-10/phyA-211
		1.653	3.204	10.147	8.911
		1.069	3.942	8.746	7.676
		1.401	3.462	8.326	11.833
		1.049	3.326	9.203	11.369
		1.223	3.28	8.471	8.293
		1.105	2.496	11.58	6.647
		1.187	2.879	8.104	8.344
		1.069	3.422	8.103	10.721
		1.402	2.753	8.205	8.92
		1.164	2.788	8.073	8.745
		1.602	2.962	9.212	8.379
		1.491	2.079	8.567	12.399
		1.19	2.558	8.865	9.15
		1.108	3.217	8.296	12.123
		0.894	2.873	8.853	8.196
		0.777	2.987	9.741	9.556
		1.146	3.407	8.182	8.131
		1.034	3.324	9.965	9.491
		1.071	3.119	11.287	10.425
		1.126	2.845	10.742	12.382
		1.186	2.976	12.017	8.047
		1.534	2.899	12.358	9.286
		1.422	3.198	11.554	9.272
		1.237	3.016	11.71	10.132
		1.341	3.771	12.009	9.062
		1.15	2.694	11.49	8.828
		1.025	3.131	10.254	10.942
		1.071	2.69	11.74	9.244
		0.993	2.711	11.894	11.463
		1.001	2.694	10.787	9.282
		0.903	2.172	11.162	9.814
		0.974	3.125	11.417	6.902
		1.2	2.867	11.021	10.772
		1.437	2.81	11.233	8.889
		0.858	2.583	12.714	5.427
		1.121	3.183	12.321	9.039
		1.182	2.928	12.954	8.855
		0.947	3.294	10.991	9.428
		1.083	2.741	10.298	9.713
		1.548	3.108	11.214	8.027
		1.048	3.03	11.61	9.2
		1.312	3.204	9.693	7.749
		1.129	2.821	10.813	9.568
		1.228	2.753	11.967	10.117
		1.476	3.586	11.97	9.659
		1.194	2.444	10.791	10.126
		1.311	3.375	10.427
		1.112	2.918	11.561
		1.079		11.205
		1.04		10.892
		1.118		11.864
		0.99		11.337
		1.002		12.944
		0.974		10.765
		0.994		11.917
		0.986
	AVG	1.16013	2.9926	10.6102	9.35943
	SD	0.194709	0.368763	1.43063	1.46035
Fig 2j - Hypocotyl length		YHB	PBG	ncp-1/YHB
		2.199	10.105	3.653
		2.119	10.78	4.089
		2.764	10.974	3.772
		1.761	12.972	4.384
		2.294	10.787	4.511
		1.88	10.622	4.7
		1.806	10.81	7.379
		1.859	10.798	6.114
		1.618	11.139	6.87
		1.822	11.4	6.933
		1.964	10.593	4.768
		1.53	11.091	5.928
		2.134	11.492	5.058
		1.959	8.97	4.584
		2.43	11.017	5.293
		2.332	10.359	5.843
		2.555	10.577	5.601
		2.024	9.525	6.352
		1.626	10.77	6.508
		2.139	9.998	5.052
		2.276	11.058	6.303
		1.756	9.551	6.837
		1.762	11.701	6.758
		3.039	10.655	5.45
		2.063	11.555	4.364
		2.031	11.291	5.585
		2.271	12.213	6.019
		2.061	10.142	5.869
		1.603	11.247	5.007
		2.146	9.021	5.518
		1.969	11.401	6.26
		1.98	11.34	4.466
		1.838	10.666	5.481
		1.437	10.643	5.427
		2.23	11.176	4.547
		1.988	10.572	4.573
		2.225	12.445	4.663
		2.354	11.028	5.181
		2.277		3.783
		2.521		4.356
		2.075		5.548
		1.786		4.819
		2.082		5.001
		2.541		4.174
		1.983		5.99
		1.959		5.759
		2.113		6.095
		2.005		5.371
		2.035		5.171
		2.318		6.599
		2.491		3.437
		2.355		4.886
		2.233		4.831
		1.796		4.053
		1.761		6.477
		2.128		5.279
		1.944		5.347
		1.858		4.426
		2.108		6.67
		2.068		4.321
		2.127		4.679
		2.472		6.271
		1.874		3.87
		1.954		4.324
		2.123		5.564
		1.798		6.239
		1.908		5.97
		2.298		5.577
		2.401		6.401
		2.218		4.714
		1.924		4.805
		2.188		4.899
		2.469
		2.956
		1.843
		1.72
		2.242
		1.768
		1.998
		1.659
		1.543
	AVG	2.07116	10.8548	5.29731
	SD	0.305324	0.819552	0.914529

## Sheet: Fig 3
Source Data Figure 3
Fig 3b - Uncropped images of immunoblots
Fig 3d - Photobody analysis				Large photobody number per nucleus			Small photobody number per nucleus
				PBG_Large	ncp-1/PBG_Large		PBG_Small	ncp-1/PBG_Small
				5	2		10	123
				5	2		10	55
				5	1		6	52
				5	1		5	51
				5	1		5	45
				4	1		5	42
				4	0		5	41
				4	0		4	39
				4	0		4	39
				4	0		4	36
				3	0		4	30
				3	0		4	30
				3	0		4	30
				3	0		4	30
				3	0		4	28
				3	0		4	23
				3	0		4	22
				3	0		4	20
				3	0		3	20
				3	0		3	20
				3	0		3	19
				3	0		3	18
				3	0		3	17
				3	0		2	16
				3	0		2	15
				2	0		2	12
				2	0		2	12
				2	0		2	12
				2	0		2	12
				2	0		2	12
				2	0		2	10
				2	0		2	10
				2	0		2	9
				2	0		1	9
				2	0		1	9
				2	0		1	8
				1	0		1	8
				1	0		0	7
				1	0		0	6
				1	0		0	5
				0	0		0	5
				0	0		0	5
Fig 3e - Uncropped images of immunoblots

## Sheet: Fig 4
Source Data Figure 4
Fig. 4a - hypocotyl measurements				Col-0	pifq	ncp-10	ncp-10/pifq
				3.15	1.005	5.616	1.498
				3.812	0.93	4.719	1.799
				3.92	1.018	5.553	1.888
				3.404	1.193	6.479	1.528
				4.132	1.276	5.917	1.966
				3.784	1.147	5.172	1.862
				4.701	1.193	6.293	1.394
				2.814	1.394	5.709	1.765
				3.104	1.23	4.913	1.958
				3.663	1.531	4.539	1.653
				4.454	1.483	5.957	1.922
				3.602	1.193	5.811	1.48
				3.368	0.938	5.97	1.92
				3.675	1.089	5.934	1.967
				4.025	1.02	5.394	1.742
				3.554	0.898	5.914	1.829
				3.777	0.988	5.659	1.653
				3.113	1.271	5.533	1.636
				3.107	1.359	5.77	1.65
				3.772	1.085	5.275	1.75
				3.648	1.157	5.389	1.597
				3.582	1	5.422	2.224
				3.333	1.272	6.185	1.615
				3.347	1.112	6.051	1.652
				3.267	0.961	6.065	1.775
				3.035	0.917	6.533	2.095
				3.442	0.933	6.378	2.11
				3.712	1.375	5.224	1.528
				3.627	1.308	5.064	1.737
				2.67	1.264	6.085	1.823
				3.958	0.983	5.856	1.657
				3.847	1.02	5.918	1.937
				3.795	0.975	6.249	1.514
				3.585	1.208	5.553	1.857
				2.947	1.54	5.426	2.133
				2.915	1.274	5.246	2.302
				3.677	1.256	6.329	1.72
				3.143	1.085	5.605	1.729
				2.866	1.011	6.169	2.278
				3.874	1.309	5.223	2.088
				3.362	1.119	5.754	2.068
				3.521	1.34	5.655	2.247
				3.687	1.264		1.462
				3.59	1.366		1.943
				3.335	1.198		1.292
				4.165	1.308		1.714
				3.156	1.441		1.542
				2.187	1.246		2.044
				2.655	1.27		1.774
				2.817	1.67		1.994
				2.719	0.941		1.85
					1.327		2.034
					1.246		1.862
					1		2.556
					1.196		2.199
					1.102		1.888
					1.252		2.303
					1.048		1.992
					1.26		1.849
					1.355		1.933
							2.044
							2.206
			AVG	3.45873	1.18583	5.70252	1.85527
			SD	0.482467	0.176151	0.466819	0.255571
Fig. 4c- qRT-PCR data
												Raw Ct values
	Standard Curve	PP2A	psbA	rbcL	rpoB	rpoC1							PP2A	psbA	rbcL	rpoB	rpoC1
	STD-1/9	21.21	7.3	9.01	17.12	14.94						Col-0	23.6193	9.72704	10.8434	24.4593	19.8982
	STD-1/9	21.26	7.23	8.91	17.04	15.27							23.7865	9.52656	10.384	23.0204	19.1233
	STD-1/45	23.54	9.4	10.31	20.01	17.57							23.7986	9.75902	10.0071	22.9278	19.0983
	STD-1/45	23.52	9.45	10.8	19.46	17.69						pifq	25.1501	9.89459	10.3908	23.4431	20.1016
	STD-1/225	26.57	12	12.65	21.32	19.78							24.9623	10.172	10.5589	23.5608	20.0661
	STD-1/225	26.54	12.15	12.75	21.61	19.66							25.1349	9.39576	10.5352	23.438	20.1412
	STD-1/1125	28.66	14.41	15.61	24	22.19						ncp-10	22.8453	18.0247	17.4989	18.9864	15.4233
	STD-1/1125	28.81	14.46	15.2	23.9	22.21							22.8578	17.9302	17.662	19.0024	15.3963
													22.8103	18.4564	17.6804	19.099	15.5129
												ncp-10pifq	24.4586	18.0534	17.7918	19.132	16.7324
													24.9966	18.2562	18.0588	19.426	16.4657
													25.0928	17.8333	18.0825	19.6279	16.4327
	Normalized psbA, rbcL, rpoB, rpoC1 transcript levels relative to PP2A
		psbA	rbcL	rpoB	rpoC1
	Col-0	0.911172	0.987738	0.0268156	0.190569
		1.04136	1.39352	0.0756145	0.324909
		0.891964	1.84822	0.0808274	0.330543
	pifq	1.90597	3.24267	0.130414	0.387451
		1.58433	2.85895	0.119809	0.397037
		2.65725	2.91018	0.130901	0.377044
	ncp-10	0.00206037	0.00383554	0.786456	2.36099
		0.00219418	0.00339429	0.777432	2.40527
		0.00154544	0.0033479	0.725186	2.21979
	ncp-10pifq	0.00707213	0.0107756	2.47763	3.35384
		0.00617845	0.00882159	2.00476	4.02982
		0.00818913	0.0086663	1.73327	4.12243
Fig. 4d- SDS-PAGE (immunoblot data)

## Sheet: Fig 5
Source Data Figure 5
Fig. 5c-Hypocotyl Length	Col-0	ncp-10	rcb-10	ncp-10/rcb-10
	4.364	6.722	6.2	7.102
	3.935	7.034	6.433	7.041
	3.234	6.622	7.259	6.495
	4.731	6.577	5.659	6.3
	3.763	6.61	6.771	5.491
	3.923	6.478	5.683	5.48
	2.992	5.63	6.656	5.705
	3.418	5.514	6.02	4.938
	3.848	6.96	6.344	5.646
	3.074	6.304	6.425	5.287
	3.434	6.67	7.291	6.502
	4.156	6.231	6.664	4.793
	3.92	6.579	6.307	5.107
	4.627	6.438	6.394	5.672
	4.686	5.516	5.902	5.925
	5.013	6.154	5.538	4.837
	4.032	6.673	6.169	4.598
	3.907	6.076	5.297	5.368
	4.284	5.447	6.312	5.855
	4.668	6.322	5.846	5.612
	4.026	6.403	6.523	6.342
	4.658	6.77	4.977	5.051
	4.902	6.021	6.3	6.339
	3.745	6.828	5.636	6.987
	4.882	7.286	6.743	5.809
	4.132	6.211	6.202	6.262
	4.159	6.725	6.715	5.487
	4.306	6.644	7.195	6.493
	4.597	6.277	5.338	5.869
	4.004	5.375	6.731	5.858
	3.63	6.842	6.79	6.347
	3.524	6.259	5.729	5.86
	4.084	6.52	6.259	7.238
	3.456	6.444	6.536	5.871
	3.803	6.27	5.683	4.837
	3.453	6.004	5.16	4.012
	3.939	5.789	5.867	6.013
	3.594	6.111	5.59	6.564
	3.644	6.752	6.281	4.947
	3.468	6.34	6.317	5.952
	3.714	5.935	5.649	5.701
	4.303	6.633	6.576	5.963
	3.652	7.251	6.241	5.158
		5.59	6.094	5.545
		5.867	6.216	4.923
		6.8	6.421	5.625
		6.824	5.645	5.336
		6.006	6.125	4.9
		5.985	5.525	5.572
		5.717		5.694
		6.439
		5.465
		7.33
AVG	3.99265	6.34472	6.16804	5.72618
SD	0.506881	0.491469	0.531847	0.687864

## Sheet: Fig 6
Source Data Figure 6
Figure 6g. Raw data for Thioredoxin assay
				BSA (Negative control)			E.coli Trx (Positive control)			NCP_FL			NCP_delta205			RCB_delta98			RCB_delta197
			min	Repeat 1	Repeat 2	Repeat 3	Repeat 1	Repeat 2	Repeat 3	Repeat 1	Repeat 2	Repeat 3	Repeat 1	Repeat 2	Repeat 3	Repeat 1	Repeat 2	Repeat 3	Repeat 1	Repeat 2	Repeat 3
			00:00:00	0	0	0	0	0	0	0	0	0	0	0	0	0	0	0	0	0	0
			00:01:00	0	0	0.001	0	0	-0.001	-0.001	-0.004	0	0.001	-0.001	-0.003	0	-0.016	-0.003	-0.01	0	-0.004
			00:02:00	0	0	-0.002	-0.012	0	-0.001	-0.001	-0.006	0	0.002	-0.001	-0.003	0	-0.016	-0.003	-0.01	0	-0.007
			00:03:00	0	0	-0.002	-0.012	0	-0.001	-0.001	-0.007	0	-0.001	-0.002	-0.003	0	-0.016	0.001	-0.01	0	-0.01
			00:04:00	0	0	-0.002	-0.012	0	-0.001	-0.001	-0.009	0	-0.001	-0.002	-0.004	0	-0.016	0.001	-0.011	0	-0.013
			00:05:00	0.001	0	-0.002	-0.012	0	-0.001	-0.001	-0.011	0	-0.001	-0.002	-0.004	0	-0.016	-0.002	-0.01	0	-0.015
			00:06:00	0.001	0	-0.002	-0.013	0	-0.001	-0.001	-0.011	0	-0.001	-0.002	-0.004	0	-0.016	-0.002	-0.01	0	-0.017
			00:07:00	0.001	0	-0.002	-0.012	0	-0.001	-0.001	-0.013	0	-0.001	-0.003	-0.004	0	-0.016	-0.002	-0.011	0	-0.019
			00:08:00	0.001	0	-0.002	-0.012	0	-0.001	-0.001	-0.013	-0.001	-0.001	-0.003	-0.004	0	-0.016	-0.002	-0.011	0	-0.02
			00:09:00	0.001	0	-0.002	-0.013	0	-0.001	-0.001	-0.014	0	-0.001	-0.003	-0.004	0	-0.016	-0.002	-0.011	0	-0.021
			00:10:00	0.001	0	-0.002	-0.013	0	-0.001	-0.001	-0.015	-0.001	-0.001	-0.003	-0.004	0	-0.016	-0.001	-0.01	0	-0.022
			00:11:00	0.001	0	-0.002	-0.013	0	-0.001	-0.001	-0.015	-0.001	-0.001	-0.003	-0.004	0	-0.016	-0.002	-0.01	0	-0.023
			00:12:00	0.002	0	-0.002	-0.013	0	-0.001	-0.001	-0.015	-0.001	-0.001	-0.003	-0.004	0	-0.016	-0.001	-0.011	0	-0.023
			00:13:00	0.002	0	-0.002	-0.013	0.003	0.002	-0.001	-0.016	-0.001	-0.001	-0.003	-0.005	0	-0.016	-0.001	-0.011	0	-0.023
			00:14:00	0.002	0	-0.002	-0.013	0.01	0.009	-0.001	-0.016	-0.001	-0.001	-0.003	-0.005	0	-0.016	-0.002	-0.011	0	-0.024
			00:15:00	0.002	0	-0.002	-0.013	0.023	0.023	-0.001	-0.016	-0.001	-0.001	-0.003	-0.005	0	-0.016	-0.002	-0.011	0	-0.024
			00:16:00	0.002	0	-0.002	-0.013	0.043	0.043	-0.001	-0.016	-0.001	-0.001	-0.003	-0.005	0	-0.016	-0.002	-0.011	0	-0.024
			00:17:00	0.002	0	-0.002	-0.011	0.069	0.07	-0.001	-0.016	-0.001	-0.001	-0.003	-0.005	0	-0.016	-0.002	-0.011	0	-0.024
			00:18:00	0.002	0	-0.002	-0.005	0.1	0.103	-0.001	-0.016	-0.003	-0.001	-0.003	-0.005	-0.001	-0.016	-0.002	-0.011	0	-0.024
			00:19:00	0.002	0	-0.002	0.008	0.135	0.141	-0.001	-0.016	-0.003	-0.001	-0.003	-0.005	0	-0.016	-0.001	-0.011	0	-0.024
			00:20:00	0.002	0	-0.002	0.029	0.174	0.183	-0.001	-0.016	-0.003	-0.001	-0.003	-0.005	-0.001	-0.016	-0.001	-0.011	0	-0.024
			00:21:00	0.003	0	-0.002	0.059	0.216	0.226	-0.001	-0.016	-0.003	-0.001	-0.003	-0.005	0	-0.016	-0.001	-0.011	0	-0.024
			00:22:00	0.003	0	-0.002	0.095	0.259	0.272	-0.001	-0.016	-0.003	-0.001	-0.003	-0.005	-0.001	-0.016	-0.001	-0.011	0	-0.024
			00:23:00	0.003	0	-0.002	0.136	0.303	0.318	-0.001	-0.016	-0.003	-0.001	-0.003	-0.005	0	-0.015	-0.001	-0.011	0	-0.024
			00:24:00	0.002	0	-0.002	0.182	0.347	0.365	-0.001	-0.016	-0.003	-0.001	-0.003	-0.005	0	-0.016	-0.001	-0.011	0	-0.024
			00:25:00	0.003	0	-0.002	0.23	0.391	0.411	-0.001	-0.016	-0.003	-0.001	-0.003	-0.005	0	-0.015	-0.001	-0.011	0	-0.024
			00:26:00	0.003	0	-0.002	0.28	0.434	0.457	-0.001	-0.016	-0.003	-0.001	-0.003	-0.005	0	-0.015	-0.001	-0.011	0	-0.024
			00:27:00	0.003	0	-0.002	0.331	0.477	0.504	-0.001	-0.016	-0.003	-0.001	-0.003	-0.005	0	-0.015	-0.001	-0.011	0	-0.024
			00:28:00	0.003	0	-0.002	0.381	0.521	0.549	-0.001	-0.016	-0.003	-0.001	-0.003	-0.004	-0.001	-0.015	-0.001	-0.011	0	-0.024
			00:29:00	0.003	0	-0.002	0.433	0.563	0.593	-0.001	-0.016	-0.003	-0.001	-0.003	-0.004	-0.001	-0.015	-0.001	-0.011	0	-0.024
			00:30:00	0.003	0	-0.002	0.484	0.603	0.634	-0.001	-0.016	-0.003	-0.001	-0.003	-0.004	0	-0.015	-0.001	-0.011	0	-0.024
			00:31:00	0.004	0	-0.002	0.534	0.641	0.673	-0.001	-0.016	-0.003	-0.001	-0.003	-0.004	-0.001	-0.015	-0.001	-0.011	0	-0.024
			00:32:00	0.004	0	-0.002	0.583	0.678	0.712	-0.001	-0.016	-0.004	-0.001	-0.003	-0.004	-0.001	-0.015	-0.001	-0.011	0	-0.024
			00:33:00	0.004	0	-0.002	0.63	0.716	0.75	-0.001	-0.016	-0.003	-0.001	-0.003	-0.004	0	-0.015	-0.001	-0.01	0	-0.024
			00:34:00	0.004	0	-0.002	0.675	0.752	0.786	-0.001	-0.016	-0.003	-0.001	-0.003	-0.004	0	-0.015	-0.001	-0.011	0	-0.024
			00:35:00	0.004	0	-0.002	0.719	0.788	0.82	-0.001	-0.016	-0.003	-0.001	-0.003	-0.004	-0.001	-0.015	-0.001	-0.011	0	-0.024
			00:36:00	0.004	0	-0.002	0.762	0.822	0.853	-0.001	-0.016	-0.003	-0.001	-0.003	-0.004	0	-0.015	-0.001	-0.011	0	-0.024
			00:37:00	0.005	0	-0.002	0.802	0.854	0.884	-0.001	-0.016	-0.003	-0.001	-0.003	-0.004	-0.001	-0.015	-0.001	-0.01	0	-0.024
			00:38:00	0.005	0	-0.002	0.841	0.884	0.914	-0.001	-0.016	-0.004	0	-0.003	-0.004	-0.001	-0.015	-0.001	-0.011	0	-0.024
			00:39:00	0.005	0	-0.002	0.879	0.913	0.942	-0.001	-0.016	-0.003	0	-0.003	-0.004	-0.001	-0.015	-0.001	-0.011	0	-0.024
			00:40:00	0.006	0	-0.002	0.914	0.94	0.971	-0.001	-0.016	-0.004	0	-0.003	-0.004	0	-0.015	-0.001	-0.011	0	-0.024
			00:41:00	0.006	0	-0.002	0.948	0.966	0.998	-0.001	-0.016	-0.003	0	-0.003	-0.004	-0.001	-0.015	-0.001	-0.01	0	-0.024
			00:42:00	0.007	0	-0.002	0.982	0.991	1.022	-0.001	-0.016	-0.003	0.001	-0.003	-0.004	-0.001	-0.015	-0.001	-0.01	0	-0.024
			00:43:00	0.008	0	-0.002	1.013	1.018	1.046	-0.001	-0.016	-0.003	0.001	-0.003	-0.004	0	-0.015	0	-0.01	0	-0.024
			00:44:00	0.009	0	-0.002	1.042	1.044	1.067	-0.001	-0.016	-0.004	0.002	-0.002	-0.004	0	-0.015	0	-0.009	0	-0.024
			00:45:00	0.01	0	-0.002	1.07	1.068	1.089	-0.001	-0.016	-0.003	0.003	0	-0.004	0	-0.015	0	-0.009	0	-0.024
			00:46:00	0.011	0	-0.002	1.095	1.088	1.108	-0.001	-0.016	-0.004	0.004	0.002	-0.004	0	-0.015	0	-0.007	0.001	-0.024
			00:47:00	0.012	0	-0.002	1.12	1.106	1.127	-0.001	-0.015	-0.003	0.006	0.005	-0.004	0	-0.015	0	-0.006	0.002	-0.024
			00:48:00	0.014	0	-0.002	1.142	1.124	1.147	-0.001	-0.015	-0.004	0.008	0.008	-0.004	0.002	-0.015	0	-0.004	0.003	-0.024
			00:49:00	0.015	0	-0.002	1.164	1.141	1.165	-0.001	-0.014	-0.003	0.01	0.012	-0.004	0.003	-0.015	0	-0.001	0.005	-0.024
			00:50:00	0.016	0	-0.002	1.184	1.159	1.182	-0.001	-0.013	-0.004	0.013	0.013	-0.004	0.005	-0.015	0	0.002	0.007	-0.024
			00:51:00	0.018	0	-0.002	1.203	1.177	1.197	-0.001	-0.013	-0.003	0.014	0.015	-0.004	0.008	-0.015	0	0.006	0.009	-0.024
			00:52:00	0.019	0	-0.002	1.221	1.194	1.211	-0.001	-0.012	-0.003	0.015	0.018	-0.004	0.01	-0.015	0	0.008	0.01	-0.023
			00:53:00	0.021	0	-0.002	1.238	1.207	1.225	-0.001	-0.011	-0.003	0.016	0.019	-0.004	0.014	-0.015	0	0.009	0.011	-0.023
			00:54:00	0.022	0	-0.002	1.254	1.222	1.239	-0.001	-0.009	-0.003	0.018	0.021	-0.004	0.017	-0.015	0	0.01	0.012	-0.022
			00:55:00	0.023	0	-0.002	1.271	1.235	1.253	-0.001	-0.008	-0.003	0.019	0.022	-0.004	0.021	-0.015	0	0.011	0.014	-0.022
			00:56:00	0.026	0	-0.002	1.284	1.251	1.266	0	-0.006	-0.003	0.021	0.027	-0.004	0.026	-0.015	0	0.012	0.015	-0.021
			00:57:00	0.027	0	-0.002	1.296	1.263	1.276	0	-0.005	-0.003	0.022	0.028	-0.004	0.031	-0.015	0	0.014	0.016	-0.02
			00:58:00	0.028	0	-0.002	1.308	1.28	1.287	0.001	-0.003	-0.003	0.023	0.03	-0.003	0.036	-0.015	0	0.015	0.018	-0.018
			00:59:00	0.03	0.001	-0.002	1.319	1.288	1.298	0.002	-0.001	-0.003	0.026	0.032	-0.002	0.042	-0.015	0.001	0.016	0.019	-0.016
			01:00:00	0.031	0.001	-0.002	1.328	1.299	1.308	0.004	0.001	-0.003	0.027	0.032	0	0.048	-0.015	0.001	0.018	0.021	-0.014

## Sheet: Sup Fig 1
Source Data Supplementary Fig. 1
Supplementary Fig 1b - Hypocotyl measurements					PBG	ncp-1/PBG	ncp-1/PBG/NCP-HA-His
					1.134	1.885	0.965
					1.201	2.123	1.127
					1.005	2.001	1.175
					1.064	1.791	0.848
					1.353	1.71	1.271
					1.432	1.935	1.173
					1.027	1.738	1.116
					1.172	1.935	1.142
					1.115	1.875	1.402
					1.248	2.105	1.137
					1.002	1.786	1.128
					1.003	1.931	0.981
					1.293	1.901	1.37
					1.23	1.875	1.14
					1.431	1.871	0.988
					1.155	1.926	1.092
					1.116	2.016	1.175
					1.202	1.984	1.126
					1.135	1.734	1.382
					1.024	1.781	0.981
					1.034		1.057
					1.183		1.091
				AVG	1.16177	1.89515	1.13032
				SD	0.130796	0.116379	0.138184
Supplementary Fig. 1c - qRT-PCR data
				Raw Ct values
	Standard Curve	PP2A	NCP			PP2A	NCP
	STD-1/9	21.04	24.13		PBG	26.82	25.44
	STD-1/9	21.04	24.14			26.82	25.28
	STD-1/45	23.33	25.65			27.06	25.51
	STD-1/45	23.33	25.71		ncp-1/PBG	26.73	29.62
	STD-1/225	25.97	28.35			26.72	28.98
	STD-1/225	25.97	28.17			26.75	29.77
	STD-1/1125	28.31	30.8
	STD-1/1125	28.31	31.47		Col-0	25.2	24.38
						25.14	24.47
						25.16	24.42
					ncp-10	24.37	28.79
						24.82	29.25
						24.56	28.88
	Normalized RCBL transcript levels relative to PP2A
		psbA	NCP
	PBG	1.38311	1.75631
		1.44913	1.95898
		1.51831	1.67437
	ncp-1/PBG	0.0603833	0.133093
		0.0591885	0.206
		0.0595841	0.120141
	Col-0	1.85556	2.36602
		1.75926	2.22505
		1.34774	2.3023
	ncp-10	0.0215683	0.205306
		0.0248068	0.149984
		0.0208618	0.193073

## Sheet: Sup Fig 2
Source Data Supplementary Fig. 2
Supplementary Fig 1b - Hypocotyl measurements					Col-0	ncp-10	PBG	ncp-1/PBG
					1.282	1.34	0.866	0.846
					1.316	1.355	0.735	0.932
					1.203	1.134	0.902	1.051
					1.131	1.298	0.967	0.897
					1.03	1.202	1.071	0.944
					1.307	1.286	0.73	1.281
					1.135	1.265	0.84	1.206
					1.034	1.641	1.227	0.832
					1.03	1.748	1.328	1.125
					0.977	1.358	1.118	1.019
					1.097	1.217	1.33	1.159
					1.216	1.177	1.358	0.939
					1.105	1.277	0.926	1.315
					1.12	1.305	1.247	1.466
					0.977	1.369	1.025	1.358
					0.886	1.474	1.227	0.836
					1.045	1.371	1.252	1.2
					1.338	1.039	1.167	0.998
					1.042	1.096	1.147	1.217
					1.146	0.996	1.223	0.968
					1.011	0.863	1.084	0.968
					1.191	1.182	1.251
					1.227	1.142	1.15
					1.345	1.247	1.275
					1.167	1.064	1.22
					1.183	0.968	1.159
					1.092	0.95	1.349
					1.091	1.415	1.174
					1.195	1.329	1.165
					1.16	1.095	0.957
					1.188	1.381	1.421
					1.316	1.037	1.03
					1.253	1.235	1.06
					1.24	1.315	1.268
					1.168	1.458	1.131
					1.2	1.064	1.179
					1.503	1.275
					1.096	1.072
					1.411	1.131
					1.501	1.229
					1.26	1.22
					1.293	1.089
					1.185	1.336
					1.204	0.99
					1.177	1.275
					1.31	1.336
					1.189	1.055
					1.277	1.131
					1.217	1.116
					1.298	1.576
					1.369	1.034
					1.264	1.177
					1.129	1.322
					1.033	1.22
					0.995	0.969
					1.254	1.025
				AVG	1.18588	1.21912	1.12664	1.07414
				SD	0.128103	0.176487	0.172571	0.184991
Supplementary Fig 1b - Hypocotyl measurements					Col-0	ncp-10	cry1-1	PBG	ncp-1/PBG
					2.222	1.382	11.691	1.253	1.124
					1.984	1.431	8.837	1.137	1.648
					1.605	1.643	8.036	1.211	1.315
					1.45	1.536	8.438	1.316	1.208
					1.473	1.948	7.735	1.149	0.925
					1.856	1.294	9.175	1.128	1.342
					1.665	1.419	9.339	0.973	1.414
					1.497	1.503	10.345	1.095	1.035
					1.834	1.806	9.635	1.23	1.754
					1.915	1.775	7.851	1.23	1.714
					1.647	1.352	9.658	1.249	1.641
					1.376	1.352	9.518	1.251	1.415
					1.594	1.158	8.605	0.972	1.164
					1.533	1.194	9.975	1.068	1.516
					1.475	1.373	10.724	1.068	1.578
					1.511	1.48	8.87	1.031	1.609
					1.311	1.823	9.874	1.017	1.16
					1.815	1.121	9.05	1.062	1.532
					1.64	1.284	7.875	1.232	1.031
					1.519	1.375	9.255	1.062	1.009
					1.65	1.298	9.706	1.237	1.068
					1.781	1.479	10.021	1.068	1.26
					1.864	1.428	9.908	1.126	1.592
					1.585	1.402	9.247	1.008	1.161
					1.375	1.361	6.617	1.257	1.149
					1.47	1.499	8.994	1.308	1.338
					1.569	1.748	8.926	1.186	1.344
					1.681	1.404	9.726	0.991	1.058
					1.799	1.322	8.834	1.162
					1.25			1.146
					1.41			1.163
					1.318			1.021
					1.32			1.167
					1.384			0.974
					1.549			1.237
					1.568			0.959
					1.414			1.021
					1.455			1.136
					1.689			1.054
					1.605
					1.871
					1.575
					1.415
					1.503
					1.334
					1.558
					1.101
				AVG	1.57479	1.45483	9.18845	1.12705	1.32514
				SD	0.212912	0.203467	1.00571	0.1032	0.242581

## Sheet: Sup Fig 3
Source Data Supplementary Fig. 3
Supplementary Fig 3b - Hypocotyl measurements						Col-0	ncp-10	ncp-10/NCP-HA-His #2	ncp-10/NCP-HA-His #12	phyB-9
						4.981	5.027	3.008	3.228	10.88
						3.091	5.002	3.34	3.149	12.16
						4.134	5.706	3.008	3.471	7.999
						4.764	5.931	2.61	3.957	10.053
						3.193	4.666	2.845	4.126	12.233
						4.515	5.301	2.872	4.601	10.268
						3.576	4.841	2.057	3.479	11.69
						2.412	6.207	2.713	3.935	11.588
						2.303	4.944	3.243	3.649	11.799
						2.835	4.5	2.922	2.79	10.002
						3.591	4.82	2.805	3.767	9.695
						3.881	4.727	2.976	3.809	10.434
						2.92	5.505	2.527	3.735	7.996
						4.03	4.411	3.903	3.761	9.335
						2.923	4.548	2.699	4.291	10.77
						3.561	5.278	3.115	4.456	10.015
						3.007	4.978	2.038	3.528	10.165
						3.632	5.319	1.725	3.65	12.234
						3.912	5.619	1.948	3.896	9.24
						5.678	4.344	2.286	3.867	9.523
						4.686	4.69	1.908	3.302	11.452
						4.853	4.698	3.01	3.655	13.052
						3.776	5.001	2.814	4.242	8.207
						3.094	4.143	2.469	4.114	9.606
						2.723	5.002	2.664	4.035	7.832
						4.395	4.903	2.545	3.915	9.334
						3.408	4.786	1.807	2.89	10.615
						4.366	5.441	2.601	2.617	10.901
						3.033	4.64	2.244	4.134	11.536
						3.479	5.636	2.917	3.805	10.447
						4.455		2.844	2.867	10.938
						2.242		2.175	3.794	11.087
						3.074		3.192	2.798	10.169
						2.992		2.476	2.492	10.49
						2.516		2.627	2.192	8.997
						3.239		3.246	1.76	10.01
						2.386		2.713	2.541	12.834
						2.784		3.219	2.834	10.846
						2.573		2.364	3.409	12.034
						2.553		2.931	3.47	10.095
						2.844		2.494	3.282
								2.525	2.171
								2.172	2.209
								2.237	2.492
								1.8	2.911
								2.209	2.608
								2.04	3.655
								2.584	2.973
								2.729	2.645
								2.422	2.633
								1.89	2.831
									2.943
									2.971
									3.044
									2.907
									3.474
									3.947
					AVG	3.47341	5.02047	2.5982	3.32819	10.464
					SD	0.845166	0.487871	0.463795	0.649355	1.29672
Supplementary Fig . 3c - qRT-PCR data
							Raw Ct values
	Standard Curve	PP2A	PsbA	PsbB	rpoC1	rpl20			PP2A	PsbA	PsbB	rpoC1	rpl20
	STD-1/9	21.04	7.3	12.32	14.94	16.41		Col-0	23.2096	10.0644	12.445	19.7171	19.7853
	STD-1/9	21.04	7.23	12.23	15.27	16.35			23.2856	9.38392	12.4164	19.6367	19.3226
	STD-1/45	23.33	9.4	13.63	17.57	18.06			22.9339	9.40007	12.4865	19.6457	19.6203
	STD-1/45	23.33	9.45	13.56	17.69	18.44		ncp-10	25.1294	19.404	20.9802	20.3355	19.3159
	STD-1/225	25.97	12	16.17	19.78	20.43			25.2296	19.7695	21.4132	20.5217	19.3671
	STD-1/225	25.97	12.15	16.27	19.66	20.46			25.1887	19.6852	21.1321	19.3286	19.0706
	STD-1/1125	28.31	14.41	18.8	22.19	22.56		ncp-10/NCP-HA-His 2	24.8861	12.2216	15.2034	21.9243	19.7203
	STD-1/1125	28.31	14.46	18.61	22.21	22.49			24.6878	12.6535	14.1381	21.1722	19.5767
									24.6047	11.6139	14.4181	21.1403	19.9727
								ncp-10/NCP-HA-His 12	26.2488	13.2736	14.9307	22.6752	21.2173
									26.4336	12.9112	15.5756	23.0382	20.7405
									26.293	11.7475	15.5256	23.2362	20.7684
	Normalized psbA, rbcL, rpoB, rpoC1 transcript levels relative to PP2A
		PsbA	PsbB	rpoC1	rpl20
	Col-0	0.597387	2.76519	0.177197	0.270941
		0.939977	2.82401	0.187288	0.388735
		0.929922	2.68215	0.186124	0.308175
	ncp-10	0.00456359	0.0201622	0.44527	1.50315
		0.00357749	0.0146705	0.391684	1.44431
		0.00378391	0.0180342	0.890685	1.82027
	ncp-10/NCP-HA-His 2	0.403304	1.03616	0.110139	0.809849
		0.302461	2.26563	0.184848	0.905822
		0.604554	1.84463	0.188957	0.665103
	ncp-10/NCP-HA-His 12	0.574241	3.63264	0.188457	0.722807
		0.731041	2.26222	0.146774	1.04848
		1.58707	2.34675	0.128071	1.02592
